# Supplementary material for: Mining gene expression data by interpreting principal components
Source: BMC Bioinformatics. 2006 Apr 7;7:194. doi: 10.1186/1471-2105-7-194 (PMC1501050; doi:10.1186/1471-2105-7-194)
Supplement: Additional File 1 — The supplemental files provided with this publication are only a representative set of those generated by the PCA interpretation software. The complete collections of PCA interpretation results for both the GNF and diabetes datasets are provided as a supplement to this publication at [35]. Tab-delimited text file listing the high and low extreme genes for PC7, including PC7 coefficient and additional GNF gene annotations: ProbeId, Name, Aliases, Description, Function and Protein Families. [file 1471-2105-7-194-S1.txt]

PC-7 p<0.000010 High/Low	PC-7 Value	ProbeId	Name	Aliases	LocusLink	Description	Function	Protein Families
high	18.6251549359	202404_s_at	COL1A2	COL1A2;OI4	1278	collagen, type I, alpha 2	collagen (GO:0005202);extracellular matrix structural constituent (GO:0005201);phosphate transport (GO:0006817);skeletal development (GO:0001501);structural constituent of bone (GO:0008147)	Fibrillar collagen, C-terminal (IPR000885);Proline-rich region (IPR000694)
high	17.8883098664	201744_s_at	LUM	LDC;LUM;SLRR2D	4060	lumican	collagen binding (GO:0005518);collagen fibril organization (GO:0030199);extracellular matrix glycoprotein (GO:0005207);extracellular matrix structural constituent (GO:0005201);proteoglycan (GO:0005203);visual perception (GO:0007601)	Cysteine-rich flanking region, N-terminal (IPR000372)
high	15.4804250396	204083_s_at	TPM2	AMCD1;DA1;TMSB;TPM2	7169	tropomyosin 2 (beta)	actin binding (GO:0003779);muscle development (GO:0007517);structural constituent of muscle (GO:0008307)	Tropomyosin (IPR000533)
high	15.3045581851	201162_at	IGFBP7	FSTL2;IGFBP-7;IGFBP7;MAC25;PSF	3490	insulin-like growth factor binding protein 7	insulin-like growth factor binding (GO:0005520);negative regulation of cell proliferation (GO:0008285);regulation of cell growth (GO:0001558)	Immunoglobulin subtype (IPR003599);Immunoglobulin-like (IPR007110);Immunoglobulin/major histocompatibility complex (IPR003006);Insulin-like growth factor-binding protein, IGFBP (IPR000867);Proteinase inhibitor I1, Kazal (IPR002350)
high	14.5352764823	212097_at	CAV1	CAV;CAV1;VIP21	857	caveolin 1, caveolae protein, 22kDa	structural molecule activity (GO:0005198);tumor suppressor (GO:0008181)	Caveolin (IPR001612)
high	14.0783440126	215076_s_at	COL3A1	COL3A1	1281	collagen, type III, alpha 1 (Ehlers-Danlos syndrome type IV, autosomal dominant)	circulation (GO:0008015);collagen (GO:0005202);extracellular matrix structural constituent (GO:0005201);histogenesis and organogenesis (GO:0007397);organogenesis (GO:0009887);phosphate transport (GO:0006817)	Fibrillar collagen, C-terminal (IPR000885);Fibrinogen, beta/gamma chain, C-terminal globular (IPR002181);Proline-rich region (IPR000694);Surface protein from Gram-positive cocci, anchor region (IPR001899);von Willebrand factor, type C (IPR001007)
high	13.8386214656	212192_at	KCTD12	C13orf2;KCTD12;KIAA1778	115207	potassium channel tetramerisation domain containing 12	potassium ion transport (GO:0006813);protein binding (GO:0005515);voltage-gated potassium channel activity (GO:0005249)	K+ channel tetramerisation (IPR003131)
high	13.8336681397	202310_s_at	COL1A1	COL1A1;OI4	1277	collagen, type I, alpha 1	collagen (GO:0005202);extracellular matrix structural constituent (GO:0005201);perception of sound (GO:0007605);phosphate transport (GO:0006817);skeletal development (GO:0001501);structural constituent of bone (GO:0008147)	Fibrillar collagen, C-terminal (IPR000885);Fibrinogen, beta/gamma chain, C-terminal globular (IPR002181);Proline-rich region (IPR000694);von Willebrand factor, type C (IPR001007)
high	13.7128749727	202291_s_at	MGP	MGLAP;MGP;NTI	4256	matrix Gla protein	calcium ion binding (GO:0005509);extracellular matrix structural constituent (GO:0005201);oncogenesis (GO:0007048);perception of sound (GO:0007605);structural constituent of bone (GO:0008147)	Bone matrix, Gla region (IPR002384);Vitamin K-dependent carboxylation/gamma-carboxyglutamic region (IPR000294)
high	13.568255456	211161_s_at	COL3A1	COL3A1	1281	collagen, type III, alpha 1 (Ehlers-Danlos syndrome type IV, autosomal dominant)	circulation (GO:0008015);collagen (GO:0005202);extracellular matrix structural constituent (GO:0005201);histogenesis and organogenesis (GO:0007397);organogenesis (GO:0009887);phosphate transport (GO:0006817)	Fibrillar collagen, C-terminal (IPR000885);Fibrinogen, beta/gamma chain, C-terminal globular (IPR002181);Proline-rich region (IPR000694);Surface protein from Gram-positive cocci, anchor region (IPR001899);von Willebrand factor, type C (IPR001007)
high	13.2486771675	201616_s_at	CALD1	CALD1;CDM;H-CAD;L-CAD;MGC21352;NAG22	800	caldesmon 1	actin binding (GO:0003779);calmodulin binding (GO:0005516);muscle contraction (GO:0006936);muscle development (GO:0007517);myosin binding (GO:0017022);tropomyosin binding (GO:0005523)	Bipartite nuclear localization signal (IPR001472);Caldesmon (IPR006017);Caldesmon and lymphocyte specific protein (IPR006018)
high	13.1855955521	201058_s_at	MYL9	LC20;MGC3505;MLC2;MRLC1;MYL9;MYRL2	10398	myosin, light polypeptide 9, regulatory	calcium ion binding (GO:0005509);structural constituent of muscle (GO:0008307)	Calcium-binding EF-hand (IPR002048)
high	13.1245055089	211719_x_at	FN1	CIG;FINC;FN1;LETS;MSF	2335	fibronectin 1	acute-phase response (GO:0006953);cell adhesion (GO:0007155);cell migration (GO:0016477);collagen binding (GO:0005518);extracellular matrix structural constituent (GO:0005201);heparin binding (GO:0008201);response to wounding (GO:0009611)	Aldehyde dehydrogenase (IPR002086);Bipartite nuclear localization signal (IPR001472);EGF-like domain (IPR006209);Fibronectin, type I (IPR000083);Fibronectin, type III (IPR003961);Fibronectin, type III subdomain (IPR003962);Fibronectin, type III-like fold (IPR008957);Type II fibronectin collagen-binding domain (IPR000562)
high	12.7133192665	201939_at	PLK2	PLK2;SNK	10769	polo-like kinase 2 (Drosophila)	ATP binding (GO:0005524);positive regulation of I-kappaB kinase/NF-kappaB cascade (GO:0043123);protein amino acid phosphorylation (GO:0006468);protein serine/threonine kinase activity (GO:0004674);signal transducer activity (GO:0004871);transferase activity (GO:0016740)	POLO box duplicated region (IPR000959);Protein kinase (IPR000719);Serine/threonine protein kinase (IPR002290);Tyrosine protein kinase (IPR001245)
high	12.5858996563	212077_at	CALD1	CALD1;CDM;H-CAD;L-CAD;MGC21352;NAG22	800	caldesmon 1	actin binding (GO:0003779);calmodulin binding (GO:0005516);muscle contraction (GO:0006936);muscle development (GO:0007517);myosin binding (GO:0017022);tropomyosin binding (GO:0005523)	Bipartite nuclear localization signal (IPR001472);Caldesmon (IPR006017);Caldesmon and lymphocyte specific protein (IPR006018)
high	12.5402497092	209101_at	CTGF	CCN2;CTGF;IGFBP8;NOV2	1490	connective tissue growth factor	DNA metabolism (GO:0006259);cell adhesion (GO:0007155);cell adhesion molecule activity (GO:0005194);cell growth and/or maintenance (GO:0008151);cell motility (GO:0006928);heparin binding (GO:0008201);insulin-like growth factor binding (GO:0005520);protein binding (GO:0005515);regulation of cell growth (GO:0001558);response to wounding (GO:0009611)	Cystine knot domain (IPR006208);Cystine knot, C-terminal (IPR006207);Insulin-like growth factor-binding protein, IGFBP (IPR000867);von Willebrand factor, type C (IPR001007)
high	12.3855645771	212013_at	D2S448	D2S448;D2S448E;KIAA0230;MG50;PRG2;PXN	7837	Melanoma associated gene	immune response (GO:0006955);interleukin-1 receptor antagonist activity (GO:0005152);peroxidase activity (GO:0004601)	Animal haem peroxidase (IPR002007);Cysteine-rich flanking region, C-terminal (IPR000483);Cysteine-rich flanking region, N-terminal (IPR000372);Haem peroxidase (IPR010255);Immunoglobulin C-2 type (IPR003598);Immunoglobulin-like (IPR007110);von Willebrand factor, type C (IPR001007)
high	12.2755663055	213764_s_at	MFAP5	MAGP2;MFAP5;MP25	8076	microfibrillar associated protein 5	extracellular matrix structural constituent (GO:0005201)	Microfibril-associated glycoprotein (IPR008673)
high	12.2372042261	203789_s_at	SEMA3C	SEMA3C;SEMAE;SemE	10512	sema domain, immunoglobulin domain (Ig), short basic domain, secreted, (semaphorin) 3C	cell growth and/or maintenance (GO:0008151);development (GO:0007275);drug resistance (GO:0009315);immune response (GO:0006955);response to drug (GO:0042493)	Immunoglobulin subtype (IPR003599);Immunoglobulin-like (IPR007110);Immunoglobulin/major histocompatibility complex (IPR003006);Semaphorin/CD100 antigen (IPR001627)
high	12.2034178679	222162_s_at	ADAMTS1	ADAMTS1;C3-C5;KIAA1346;METH1	9510	a disintegrin-like and metalloprotease (reprolysin type) with thrombospondin type 1 motif, 1	heparin binding (GO:0008201);hydrolase activity (GO:0016787);integrin binding (GO:0005178);integrin-mediated signaling pathway (GO:0007229);metalloendopeptidase activity (GO:0004222);metallopeptidase activity (GO:0008237);negative regulation of cell proliferation (GO:0008285);proteolysis and peptidolysis (GO:0006508);zinc ion binding (GO:0008270)	ADAM, cysteine-rich (IPR006586);ADAM-TS Spacer 1 (IPR010294);Cytochrome P450 (IPR001128);Disintegrin (IPR001762);Peptidase M12B, ADAM/reprolysin (IPR001590);Peptidase M12B, propeptide (IPR002870)
high	11.9930896279	200665_s_at	SPARC	SPARC	6678	secreted protein, acidic, cysteine-rich (osteonectin)	calcium ion binding (GO:0005509);collagen binding (GO:0005518)	Calcium-binding EF-hand (IPR002048);Follistatin-like, N-terminal (IPR003645);Osteonectin-like (IPR001999);Proteinase inhibitor I1, Kazal (IPR002350)
high	11.7599724425	204363_at	F3	CD142;TFA	2152	coagulation factor III (thromboplastin, tissue factor)	blood coagulation (GO:0007596);blood coagulation factor activity (GO:0003801);hematopoietin/interferon-class (D200-domain) cytokine receptor activity (GO:0004896);immune response (GO:0006955);receptor activity (GO:0004872);transmembrane receptor activity (GO:0004888)	Cytokine receptor class 2 (IPR000282);Fibronectin, type III-like fold (IPR008957);Tissue factor (IPR001187)
high	11.7111073825	201215_at	PLS3	PLS3;T-PLASTIN	5358	plastin 3 (T isoform)	actin binding (GO:0003779);calcium ion binding (GO:0005509)	Actin-binding, actinin-type (IPR001589);Calcium-binding EF-hand (IPR002048);Calponin-like actin-binding (IPR001715)
high	11.6954939578	201110_s_at	THBS1	THBS;THBS1;TSP;TSP1	7057	thrombospondin 1	blood coagulation (GO:0007596);calcium ion binding (GO:0005509);cell adhesion (GO:0007155);cell adhesion molecule activity (GO:0005194);cell motility (GO:0006928);development (GO:0007275);endopeptidase inhibitor activity (GO:0004866);heparin binding (GO:0008201);neurogenesis (GO:0007399);protein binding (GO:0005515);signal transducer activity (GO:0004871);structural molecule activity (GO:0005198)	EGF-like calcium-binding (IPR001881);EGF-like domain (IPR006209);Laminin G (IPR001791);Thrombospondin, C-terminal (IPR008859);Thrombospondin, N-terminal (IPR003129);Type I EGF (IPR006210);von Willebrand factor, type C (IPR001007)
high	11.6865835057	202620_s_at	PLOD2	PLOD2	5352	procollagen-lysine, 2-oxoglutarate 5-dioxygenase (lysine hydroxylase) 2	oxidoreductase activity (GO:0016491);oxidoreductase activity\, acting on single donors with incorporation of molecular oxygen\, incorporation of two atoms of oxygen (GO:0016702);procollagen-lysine 5-dioxygenase activity (GO:0008475);protein metabolism (GO:0019538);protein modification (GO:0006464)	2OG-Fe(II) oxygenase superfamily (IPR005123);Procollagen-lysine 5-dioxygenase (IPR001006);Prolyl 4-hydroxylase, alpha subunit (IPR006620)
high	11.3735841816	203065_s_at	CAV1	CAV;CAV1;VIP21	857	caveolin 1, caveolae protein, 22kDa	structural molecule activity (GO:0005198);tumor suppressor (GO:0008181)	Caveolin (IPR001612)
high	11.3642862548	gnf1h04130_x_at	gnf1h04130_x_at	None	None	None	None	None
high	11.281283761	212464_s_at	FN1	CIG;FINC;FN1;LETS;MSF	2335	fibronectin 1	acute-phase response (GO:0006953);cell adhesion (GO:0007155);cell migration (GO:0016477);collagen binding (GO:0005518);extracellular matrix structural constituent (GO:0005201);heparin binding (GO:0008201);response to wounding (GO:0009611)	Aldehyde dehydrogenase (IPR002086);Bipartite nuclear localization signal (IPR001472);EGF-like domain (IPR006209);Fibronectin, type I (IPR000083);Fibronectin, type III (IPR003961);Fibronectin, type III subdomain (IPR003962);Fibronectin, type III-like fold (IPR008957);Type II fibronectin collagen-binding domain (IPR000562)
high	11.1752259286	215294_s_at	SMARCA1	SMARCA1;SNF2L;SNF2L1;SNF2LB;SWI2	6594	SWI/SNF related, matrix associated, actin dependent regulator of chromatin, subfamily a, member 1	ATP binding (GO:0005524);ATP-dependent helicase activity (GO:0008026);DNA binding (GO:0003677);adenosinetriphosphatase (GO:0004002);chromatin remodeling (GO:0006338);helicase activity (GO:0004386);translation regulator activity (GO:0045182)	Bipartite nuclear localization signal (IPR001472);DEAD/DEAH box helicase (IPR001410);Helicase, C-terminal (IPR001650);Myb DNA-binding domain (IPR001005);SNF2 related domain (IPR000330)
high	11.0775833372	205547_s_at	TAGLN	CGI-40;SM22;SMCC;TAGLN;WS3-10	6876	transgelin	muscle development (GO:0007517)	Calponin-like actin-binding (IPR001715);Calponin-like actin-binding subtype (IPR003247);SM22/calponin (IPR003096);Transgelin (SM22-alpha) (IPR001061)
high	10.9481819114	211980_at	COL4A1	COL4A1	1282	collagen, type IV, alpha 1	DNA binding (GO:0003677);collagen (GO:0005202);extracellular matrix structural constituent (GO:0005201);phosphate transport (GO:0006817)	Proline-rich region (IPR000694)
high	10.9040365769	203324_s_at	CAV2	CAV;CAV2;MGC12294	858	caveolin 2	tumor suppressor (GO:0008181)	Caveolin (IPR001612)
high	10.8991668053	210986_s_at	TPM1	CMH3;TMSA;TPM1	7168	tropomyosin 1 (alpha)	actin binding (GO:0003779);muscle development (GO:0007517);regulation of heart rate (GO:0008016);structural constituent of cytoskeleton (GO:0005200);structural constituent of muscle (GO:0008307)	Beta-ketoacyl synthase (IPR000794);SF_assemblin (IPR008374);Tropomyosin (IPR000533)
high	10.8460278444	201667_at	GJA1	CX43;DFNB38;GJA1;ODD;ODDD;ODOD;SDTY3	2697	gap junction protein, alpha 1, 43kDa (connexin 43)	cell-cell signaling (GO:0007267);connexon channel activity (GO:0015285);heart development (GO:0007507);ion transporter activity (GO:0015075);muscle contraction (GO:0006936);perception of sound (GO:0007605);positive regulation of I-kappaB kinase/NF-kappaB cascade (GO:0043123);signal transducer activity (GO:0004871);small molecule transport (GO:0006832);transport (GO:0006810)	Connexins (IPR000500);Gap junction alpha-1 protein (Cx43) (IPR002261)
high	10.8197801724	202403_s_at	COL1A2	COL1A2;OI4	1278	collagen, type I, alpha 2	collagen (GO:0005202);extracellular matrix structural constituent (GO:0005201);phosphate transport (GO:0006817);skeletal development (GO:0001501);structural constituent of bone (GO:0008147)	Fibrillar collagen, C-terminal (IPR000885);Proline-rich region (IPR000694)
high	10.608028506	201637_s_at	FXR1	FXR1	8087	fragile X mental retardation, autosomal homolog 1	DNA binding (GO:0003677);RNA binding (GO:0003723);apoptosis (GO:0006915);nucleic acid binding (GO:0003676);nucleocytoplasmic transport (GO:0006913)	Agenet (IPR008395);KH (IPR004087);KH, type 1 (IPR004088);Nucleic acid-binding OB-fold (IPR008994);NusA protein with KH region, archaeal (IPR010212)
high	10.5990177978	201438_at	COL6A3	COL6A3	1293	collagen, type VI, alpha 3	cell adhesion (GO:0007155);cell adhesion molecule activity (GO:0005194);collagen (GO:0005202);extracellular matrix structural constituent (GO:0005201);muscle development (GO:0007517);phosphate transport (GO:0006817);protein binding (GO:0005515);serine-type endopeptidase inhibitor activity (GO:0004867)	Fibronectin, type III (IPR003961);Protease inhibitor I2, Kunitz metazoa (IPR002223);von Willebrand factor, type A (IPR002035)
high	10.5202995679	201289_at	CYR61	CCN1;CYR61;GIG1;IGFBP10	3491	cysteine-rich, angiogenic inducer, 61	cell adhesion (GO:0007155);cell proliferation (GO:0008283);chemotaxis (GO:0006935);embryogenesis and morphogenesis (GO:0007345);heparin binding (GO:0008201);insulin-like growth factor binding (GO:0005520);morphogenesis (GO:0009653);regulation of cell growth (GO:0001558)	Cystine knot domain (IPR006208);Cystine knot, C-terminal (IPR006207);Insulin-like growth factor-binding protein, IGFBP (IPR000867);von Willebrand factor, type C (IPR001007)
high	10.5046655107	212698_s_at	SEPT10	FLJ11619;FLJ21870;SEPT10	151011	septin 10	GTP binding (GO:0005525)	Bipartite nuclear localization signal (IPR001472);Cell division/GTP binding protein (IPR000038)
high	10.4445903955	202948_at	IL1R1	CD121A;D2S1473;IL-1R-alpha;IL1R;IL1R1;IL1RA;P80	3554	interleukin 1 receptor, type I	cell surface receptor linked signal transduction (GO:0007166);immune response (GO:0006955);inflammatory response (GO:0006954);interleukin-1 receptor activity (GO:0004908);interleukin-1\, Type I\, activating receptor activity (GO:0004909);signal transducer activity (GO:0004871);transmembrane receptor activity (GO:0004888)	Immunoglobulin subtype (IPR003599);Immunoglobulin-like (IPR007110);Immunoglobulin/major histocompatibility complex (IPR003006);Interleukin-1 receptor IL1R (IPR004076);Interleukin-1 receptor, type I and type II (IPR004074);Interleukin-1 receptor, type I/Toll precursor (IPR004075);TIR (IPR000157)
high	10.3720820905	217975_at	WBP5	LOC51186;WBP5	51186	WW domain binding protein 1	DNA binding (GO:0003677)	Transcription elongation factor A, SII-related (IPR010370)
high	10.3479123809	201505_at	LAMB1	LAMB1	3912	laminin, beta 1	cell adhesion (GO:0007155);cell adhesion molecule activity (GO:0005194);protein binding (GO:0005515);structural molecule activity (GO:0005198)	EGF-like domain (IPR006209);Laminin, N-terminal (IPR008211);Laminin-type EGF-like domain (IPR002049);Type I EGF (IPR006210)
high	10.3325367591	201324_at	EMP1	CL-20;EMP1;TMP	2012	epithelial membrane protein 1	cell death (GO:0008219);cell growth (GO:0016049);cell proliferation (GO:0008283);development (GO:0007275);oncogenesis (GO:0007048)	PMP-22/EMP/MP20 (IPR004032);PMP-22/EMP/MP20 and claudin (IPR004031)
high	10.2269328617	212298_at	NRP1	NRP;NRP1;VEGF165R	8829	neuropilin 1	axon guidance (GO:0007411);cell adhesion (GO:0007155);cell-cell signaling (GO:0007267);histogenesis and organogenesis (GO:0007397);neurogenesis (GO:0007399);organogenesis (GO:0009887);positive regulation of cell proliferation (GO:0008284);receptor activity (GO:0004872);signal transduction (GO:0007165);vascular endothelial growth factor receptor activity (GO:0005021)	CUB (IPR000859);Coagulation factor 5/8 type C domain (FA58C) (IPR000421);Galactose-binding like (IPR008979);MAM (IPR000998)
high	10.1225052339	201852_x_at	COL3A1	COL3A1	1281	collagen, type III, alpha 1 (Ehlers-Danlos syndrome type IV, autosomal dominant)	circulation (GO:0008015);collagen (GO:0005202);extracellular matrix structural constituent (GO:0005201);histogenesis and organogenesis (GO:0007397);organogenesis (GO:0009887);phosphate transport (GO:0006817)	Fibrillar collagen, C-terminal (IPR000885);Fibrinogen, beta/gamma chain, C-terminal globular (IPR002181);Proline-rich region (IPR000694);Surface protein from Gram-positive cocci, anchor region (IPR001899);von Willebrand factor, type C (IPR001007)
high	10.0983427573	201617_x_at	CALD1	CALD1;CDM;H-CAD;L-CAD;MGC21352;NAG22	800	caldesmon 1	actin binding (GO:0003779);calmodulin binding (GO:0005516);muscle contraction (GO:0006936);muscle development (GO:0007517);myosin binding (GO:0017022);tropomyosin binding (GO:0005523)	Bipartite nuclear localization signal (IPR001472);Caldesmon (IPR006017);Caldesmon and lymphocyte specific protein (IPR006018)
high	10.097030863	201109_s_at	THBS1	THBS;THBS1;TSP;TSP1	7057	thrombospondin 1	blood coagulation (GO:0007596);calcium ion binding (GO:0005509);cell adhesion (GO:0007155);cell adhesion molecule activity (GO:0005194);cell motility (GO:0006928);development (GO:0007275);endopeptidase inhibitor activity (GO:0004866);heparin binding (GO:0008201);neurogenesis (GO:0007399);protein binding (GO:0005515);signal transducer activity (GO:0004871);structural molecule activity (GO:0005198)	EGF-like calcium-binding (IPR001881);EGF-like domain (IPR006209);Laminin G (IPR001791);Thrombospondin, C-terminal (IPR008859);Thrombospondin, N-terminal (IPR003129);Type I EGF (IPR006210);von Willebrand factor, type C (IPR001007)
high	10.0495228838	210495_x_at	FN1	CIG;FINC;FN1;LETS;MSF	2335	fibronectin 1	acute-phase response (GO:0006953);cell adhesion (GO:0007155);cell migration (GO:0016477);collagen binding (GO:0005518);extracellular matrix structural constituent (GO:0005201);heparin binding (GO:0008201);response to wounding (GO:0009611)	Aldehyde dehydrogenase (IPR002086);Bipartite nuclear localization signal (IPR001472);EGF-like domain (IPR006209);Fibronectin, type I (IPR000083);Fibronectin, type III (IPR003961);Fibronectin, type III subdomain (IPR003962);Fibronectin, type III-like fold (IPR008957);Type II fibronectin collagen-binding domain (IPR000562)
high	10.0276655307	212667_at	SPARC	SPARC	6678	secreted protein, acidic, cysteine-rich (osteonectin)	calcium ion binding (GO:0005509);collagen binding (GO:0005518)	Calcium-binding EF-hand (IPR002048);Follistatin-like, N-terminal (IPR003645);Osteonectin-like (IPR001999);Proteinase inhibitor I1, Kazal (IPR002350)
high	10.0213287943	201163_s_at	IGFBP7	FSTL2;IGFBP-7;IGFBP7;MAC25;PSF	3490	insulin-like growth factor binding protein 7	insulin-like growth factor binding (GO:0005520);negative regulation of cell proliferation (GO:0008285);regulation of cell growth (GO:0001558)	Immunoglobulin subtype (IPR003599);Immunoglobulin-like (IPR007110);Immunoglobulin/major histocompatibility complex (IPR003006);Insulin-like growth factor-binding protein, IGFBP (IPR000867);Proteinase inhibitor I1, Kazal (IPR002350)
high	9.98938266499	212195_at	IL6ST	CD130;CDw130;GP130;GP130-RAPS;IL6R-beta;IL6ST	3572	interleukin 6 signal transducer (gp130, oncostatin M receptor)	cell surface receptor linked signal transduction (GO:0007166);gp130 (GO:0004898);immune response (GO:0006955);interleukin-6 receptor activity (GO:0004915);oncostatin-M receptor activity (GO:0004924);receptor activity (GO:0004872);signal transduction (GO:0007165)	Cytokine receptor, common beta/gamma chain (IPR002996);Fibronectin, type III (IPR003961);Fibronectin, type III-like fold (IPR008957);Long hematopoietin receptor, gp130 family 2 (IPR003529)
high	9.98016937578	211651_s_at	LAMB1	LAMB1	3912	laminin, beta 1	cell adhesion (GO:0007155);cell adhesion molecule activity (GO:0005194);protein binding (GO:0005515);structural molecule activity (GO:0005198)	EGF-like domain (IPR006209);Laminin, N-terminal (IPR008211);Laminin-type EGF-like domain (IPR002049);Type I EGF (IPR006210)
high	9.93716508594	202133_at	TAZ	DKFZP586I1419;TAZ	25937	transcriptional co-activator with PDZ-binding motif (TAZ)	transcription coactivator activity (GO:0003713)	WW/Rsp5/WWP domain (IPR001202)
high	9.9340971586	211896_s_at	DCN	DCN;DSPG2;PG40;PGII;PGS2;SLRR1B	1634	decorin	chondroitin sulfate/dermatan sulfate proteoglycan (GO:0005205);histogenesis and organogenesis (GO:0007397);organogenesis (GO:0009887)	Cysteine-rich flanking region, N-terminal (IPR000372)
high	9.93027284089	201012_at	ANXA1	ANX1;ANXA1;LPC1	301	annexin A1	calcium ion binding (GO:0005509);calcium-dependent phospholipid binding (GO:0005544);cell motility (GO:0006928);cell surface receptor linked signal transduction (GO:0007166);inflammatory response (GO:0006954);lipid metabolism (GO:0006629);phospholipase A2 inhibitor activity (GO:0019834);phospholipase inhibitor activity (GO:0004859);phospholipid binding (GO:0005543);receptor binding (GO:0005102)	Annexin (IPR001464);Annexin, type I (IPR002388);Annexin, type II (IPR002389);Annexin, type III (IPR002390);Annexin, type IV (IPR002391);Annexin, type V (IPR002392);Annexin, type VI (IPR002393)
high	9.89007454061	201497_x_at	MYH11	MYH11;SMHC;SMMHC	4629	myosin, heavy polypeptide 11, smooth muscle	ATP binding (GO:0005524);actin binding (GO:0003779);calmodulin binding (GO:0005516);cell growth and/or maintenance (GO:0008151);motor activity (GO:0003774);muscle development (GO:0007517);protein amino acid alkylation (GO:0008213);striated muscle contraction (GO:0006941)	Bipartite nuclear localization signal (IPR001472);IQ calmodulin-binding region (IPR000048);Myosin N-terminal SH3-like domain (IPR004009);Myosin head (motor domain) (IPR001609);Myosin tail (IPR002928)
high	9.88546848538	201842_s_at	EFEMP1	DHRD;DRAD;EFEMP1;FBLN3;FBNL;MLVT;S1-5	2202	EGF-containing fibulin-like extracellular matrix protein 1	calcium ion binding (GO:0005509);visual perception (GO:0007601)	EGF-like calcium-binding (IPR001881);EGF-like domain (IPR006209)
high	9.88392582191	202458_at	SPUVE	MGC5107;PRSS23-PENDING;SPUVE;ZSIG13	11098	protease, serine, 23	chymotrypsin activity (GO:0004263);hydrolase activity (GO:0016787);proteolysis and peptidolysis (GO:0006508);trypsin activity (GO:0004295)	Peptidase S1, chymotrypsin (IPR001254);Peptidase S1A, chymotrypsin (IPR001314);Peptidase, trypsin-like serine and cysteine proteases (IPR009003)
high	9.87168323529	216449_x_at	Hs.514018	None	None	CDNA: FLJ22209 fis, clone HRC01496	None	None
high	9.80499104787	216442_x_at	FN1	CIG;FINC;FN1;LETS;MSF	2335	fibronectin 1	acute-phase response (GO:0006953);cell adhesion (GO:0007155);cell migration (GO:0016477);collagen binding (GO:0005518);extracellular matrix structural constituent (GO:0005201);heparin binding (GO:0008201);response to wounding (GO:0009611)	Aldehyde dehydrogenase (IPR002086);Bipartite nuclear localization signal (IPR001472);EGF-like domain (IPR006209);Fibronectin, type I (IPR000083);Fibronectin, type III (IPR003961);Fibronectin, type III subdomain (IPR003962);Fibronectin, type III-like fold (IPR008957);Type II fibronectin collagen-binding domain (IPR000562)
high	9.76683284119	204345_at	COL16A1	447AA;COL16A1	1307	collagen, type XVI, alpha 1	cell adhesion (GO:0007155);collagen (GO:0005202);extracellular matrix structural constituent (GO:0005201);phosphate transport (GO:0006817);pregnancy (GO:0007565)	Concanavalin A-like lectin/glucanase (IPR008985);Proline-rich region (IPR000694);Thrombospondin, N-terminal (IPR003129)
high	9.72602016072	205573_s_at	SNX7	DKFZP564F052;MGC8717;SNX7	51375	sorting nexin 7	intracellular protein transport (GO:0006886);intracellular signaling cascade (GO:0007242);protein transporter activity (GO:0008565)	Myb DNA-binding domain (IPR001005);Phox-like (IPR001683)
high	9.68812652102	202820_at	AHR	AHR	196	aryl hydrocarbon receptor	DNA binding (GO:0003677);apoptosis (GO:0006915);ligand-dependent nuclear receptor activity (GO:0004879);response to stress (GO:0006950);response to xenobiotic stimulus (GO:0009410);signal transduction (GO:0007165);transcription factor activity (GO:0003700);transcription from Pol II promoter (GO:0006366)	Basic helix-loop-helix dimerization domain bHLH (IPR001092);PAS (IPR000014)
high	9.57253806315	212091_s_at	COL6A1	COL6A1;OPLL	1291	collagen, type VI, alpha 1	DNA binding (GO:0003677);cell adhesion (GO:0007155);cell adhesion molecule activity (GO:0005194);collagen (GO:0005202);extracellular matrix structural constituent (GO:0005201);histogenesis and organogenesis (GO:0007397);molecular_function unknown (GO:0005554);phosphate transport (GO:0006817);protein binding (GO:0005515)	Proline-rich region (IPR000694);von Willebrand factor, type A (IPR002035)
high	9.54593732363	200907_s_at	KIAA0992	CGI-151;KIAA0992;SIH002	23022	palladin	amino acid metabolism (GO:0006520)	Immunoglobulin C-2 type (IPR003598);Immunoglobulin subtype (IPR003599);Immunoglobulin-like (IPR007110);Immunoglobulin/major histocompatibility complex (IPR003006);Proline-rich region (IPR000694)
high	9.54056272837	221730_at	COL5A2	COL5A2	1290	collagen, type V, alpha 2	cell growth and/or maintenance (GO:0008151);collagen (GO:0005202);extracellular matrix glycoprotein (GO:0005207);extracellular matrix structural constituent (GO:0005201);phosphate transport (GO:0006817)	Fibrillar collagen, C-terminal (IPR000885);Fibrinogen, beta/gamma chain, C-terminal globular (IPR002181);Proline-rich region (IPR000694);von Willebrand factor, type C (IPR001007)
high	9.53039663325	202766_s_at	FBN1	FBN;FBN1;MASS;MFS1;OCTD;SGS;WMS	2200	fibrillin 1 (Marfan syndrome)	calcium ion binding (GO:0005509);development (GO:0007275);extracellular matrix structural constituent (GO:0005201);skeletal development (GO:0001501);visual perception (GO:0007601)	EGF-like calcium-binding (IPR001881);EGF-like domain (IPR006209);EGF-like domain, subtype 2 (IPR000742);Growth factor, receptor (IPR009030);Matrix fibril-associated (IPR002212);Proline-rich region (IPR000694)
high	9.51089715344	202336_s_at	PAM	PAL;PAM;PHM	5066	peptidylglycine alpha-amidating monooxygenase	electron transporter activity (GO:0005489);monooxygenase activity (GO:0004497);peptide amidation (GO:0001519);peptidylglycine monooxygenase activity (GO:0004504);protein modification (GO:0006464)	Aldehyde dehydrogenase (IPR002086);Copper type II, ascorbate-dependent monooxygenase (IPR000323);PHM/PNGase F Fold (IPR008977);Peptidyl-glycine alpha-amidating monooxygenase (IPR000720)
high	9.50406593097	gnf1h07087_at	LOC92912	LOC92912	92912	hypothetical protein LOC92912	ligase activity (GO:0016874);ubiquitin conjugating enzyme activity (GO:0004840);ubiquitin cycle (GO:0006512);ubiquitin-protein ligase activity (GO:0004842)	Immunoglobulin-like (IPR007110);RWD (IPR006575);Ubiquitin-conjugating enzymes (IPR000608)
high	9.46725814314	209156_s_at	COL6A2	COL6A2;DKFZp586E1322;PP3610	1292	collagen, type VI, alpha 2	cell-cell adhesion (GO:0016337);collagen (GO:0005202);extracellular matrix organization and biogenesis (GO:0030198);extracellular matrix structural constituent (GO:0005201);muscle development (GO:0007517);phosphate transport (GO:0006817);protein binding, bridging (GO:0030674)	Proline-rich region (IPR000694);von Willebrand factor, type A (IPR002035)
high	9.44923350408	218135_at	PTX1	CDA14;PTX1;cd002	51290	PTX1 protein	None	None
high	9.40856721367	200897_s_at	KIAA0992	CGI-151;KIAA0992;SIH002	23022	palladin	amino acid metabolism (GO:0006520)	Immunoglobulin C-2 type (IPR003598);Immunoglobulin subtype (IPR003599);Immunoglobulin-like (IPR007110);Immunoglobulin/major histocompatibility complex (IPR003006);Proline-rich region (IPR000694)
high	9.33157963968	204619_s_at	CSPG2	CSPG2;VERSICAN	1462	chondroitin sulfate proteoglycan 2 (versican)	calcium ion binding (GO:0005509);cell adhesion (GO:0007155);chondroitin sulfate proteoglycan (GO:0005204);development (GO:0007275);glycosaminoglycan binding (GO:0005539);heterophilic cell adhesion (GO:0007157);hyaluronic acid binding (GO:0005540);lectin (GO:0005530);proteoglycan (GO:0005203);sugar binding (GO:0005529)	C-type lectin (IPR001304);EGF-like calcium-binding (IPR001881);EGF-like domain (IPR006209);EGF-like domain, subtype 2 (IPR000742);Immunoglobulin subtype (IPR003599);Immunoglobulin-like (IPR007110);Immunoglobulin/major histocompatibility complex (IPR003006);Link (IPR000538);Sushi domain/SCR domain/CCP module (IPR000436);Type II EGF-like signature (IPR001438);Type II antifreeze protein (IPR002353)
high	9.31895213404	211571_s_at	CSPG2	CSPG2;VERSICAN	1462	chondroitin sulfate proteoglycan 2 (versican)	calcium ion binding (GO:0005509);cell adhesion (GO:0007155);chondroitin sulfate proteoglycan (GO:0005204);development (GO:0007275);glycosaminoglycan binding (GO:0005539);heterophilic cell adhesion (GO:0007157);hyaluronic acid binding (GO:0005540);lectin (GO:0005530);proteoglycan (GO:0005203);sugar binding (GO:0005529)	C-type lectin (IPR001304);EGF-like calcium-binding (IPR001881);EGF-like domain (IPR006209);EGF-like domain, subtype 2 (IPR000742);Immunoglobulin subtype (IPR003599);Immunoglobulin-like (IPR007110);Immunoglobulin/major histocompatibility complex (IPR003006);Link (IPR000538);Sushi domain/SCR domain/CCP module (IPR000436);Type II EGF-like signature (IPR001438);Type II antifreeze protein (IPR002353)
high	9.30169939523	207714_s_at	SERPINH1	CBP1;CBP2;HSP47;RA-A47;SERPINH1;SERPINH2;gp46	871	serine (or cysteine) proteinase inhibitor, clade H (heat shock protein 47), member 1, (collagen binding protein 1)	collagen binding (GO:0005518);heat shock protein activity (GO:0003773);response to stress (GO:0006950);serine-type endopeptidase inhibitor activity (GO:0004867);serpin (GO:0004868)	Proteinase inhibititor I4, serpin (IPR000215)
high	9.23389058744	209109_s_at	TM4SF6	T245;TM4SF6;TSPAN-6	7105	transmembrane 4 superfamily member 6	cell adhesion molecule activity (GO:0005194);cell motility (GO:0006928);positive regulation of I-kappaB kinase/NF-kappaB cascade (GO:0043123);signal transducer activity (GO:0004871)	CD9/CD37/CD63 antigen (IPR000301)
high	9.20018956498	208789_at	PTRF	FKSG13;PTRF	284119	polymerase I and transcript release factor	None	Bipartite nuclear localization signal (IPR001472)
high	9.18820784381	gnf1h07549_at	LATS2	LATS2	26524	LATS, large tumor suppressor, homolog 2 (Drosophila)	ATP binding (GO:0005524);protein amino acid phosphorylation (GO:0006468);protein serine/threonine kinase activity (GO:0004674);transferase activity (GO:0016740);tumor suppressor (GO:0008181)	Bipartite nuclear localization signal (IPR001472);Proline-rich region (IPR000694);Protein kinase (IPR000719);Protein kinase C-terminal domain (IPR000961);Serine/threonine protein kinase (IPR002290);Tyrosine protein kinase (IPR001245);UBA-like (IPR009060);Ubiquitin-associated domain (IPR000449)
high	9.11926967137	201218_at	CTBP2	CTBP2;MGC70870	1488	C-terminal binding protein 2	L-serine biosynthesis (GO:0006564);negative regulation of cell proliferation (GO:0008285);oxidoreductase activity (GO:0016491);oxidoreductase activity, acting on the CH-OH group of donors, NAD or NADP as acceptor (GO:0016616);tumor suppressor (GO:0008181);viral replication (GO:0008166)	D-isomer specific 2-hydroxyacid dehydrogenase, NAD binding domain (IPR006140);D-isomer specific 2-hydroxyacid dehydrogenase, catalytic domain (IPR006139)
high	9.06408357509	202351_at	ITGAV	CD51;ITGAV;MSK8;VNRA	3685	integrin, alpha V (vitronectin receptor, alpha polypeptide, antigen CD51)	cell adhesion (GO:0007155);cell adhesion receptor activity (GO:0004895);cell-matrix adhesion (GO:0007160);integrin-mediated signaling pathway (GO:0007229);protein binding (GO:0005515)	Bipartite nuclear localization signal (IPR001472);Calcium-binding EF-hand (IPR002048);Integrins alpha chain (IPR000413)
high	9.05443685976	201485_s_at	RCN2	E6BP;ERC-55;ERC55;RCN2	5955	reticulocalbin 2, EF-hand calcium binding domain	calcium ion binding (GO:0005509);protein binding (GO:0005515);tumor suppressor (GO:0008181)	Calcium-binding EF-hand (IPR002048)
high	8.98441898063	201942_s_at	CPD	CPD	1362	carboxypeptidase D	carboxypeptidase A activity (GO:0004182);carboxypeptidase D activity (GO:0004187);carboxypeptidase activity (GO:0004180);hydrolase activity (GO:0016787);proteolysis and peptidolysis (GO:0006508);zinc ion binding (GO:0008270)	Carboxypeptidase regulatory domain (IPR008969);Peptidase M14, carboxypeptidase A (IPR000834);Peptidase M14B (IPR008575)
high	8.97574140988	202371_at	FLJ21174	FLJ21174	79921	hypothetical protein FLJ21174	None	Bipartite nuclear localization signal (IPR001472);Transcription elongation factor A, SII-related (IPR010370)
high	8.96406107019	211986_at	MGC5395	MGC5395	79026	hypothetical protein MGC5395	intracellular signaling cascade (GO:0007242);neurogenesis (GO:0007399);protein binding (GO:0005515)	PDZ/DHR/GLGF domain (IPR001478)
high	8.96270157232	203417_at	MFAP2	MAGP;MAGP1;MFAP2	4237	microfibrillar-associated protein 2	extracellular matrix glycoprotein (GO:0005207);extracellular matrix structural constituent (GO:0005201)	Metridin-like ShK toxin (IPR003582);Microfibril-associated glycoprotein (IPR008673)
high	8.94394941033	202551_s_at	CRIM1	CRIM1	51232	cysteine-rich motor neuron 1	cysteine-type endopeptidase activity (GO:0004197);insulin-like growth factor binding (GO:0005520);insulin-like growth factor receptor activity (GO:0005010);neurogenesis (GO:0007399);proteolysis and peptidolysis (GO:0006508);regulation of cell growth (GO:0001558);serine-type endopeptidase inhibitor activity (GO:0004867)	Insulin-like growth factor-binding protein, IGFBP (IPR000867);Peptidase, eukaryotic cysteine peptidase active site (IPR000169);Proteinase inhibitor I15, antistasin (IPR004094);von Willebrand factor, type C (IPR001007)
high	8.92376680213	203180_at	ALDH1A3	ALDH1A3;ALDH1A6;ALDH6;RALDH3	220	aldehyde dehydrogenase 1 family, member A3	alcohol metabolism (GO:0006066);aldehyde dehydrogenase [NAD(P)+] activity (GO:0004030);aldehyde dehydrogenase activity (GO:0004028);lipid metabolism (GO:0006629);metabolism (GO:0008152);oxidoreductase activity (GO:0016491)	Aldehyde dehydrogenase (IPR002086)
high	8.92090420308	221935_s_at	MGC34132	MGC34132	285203	hypothetical protein MGC34132	None	None
low	-11.018169328	212998_x_at	HLA-DQB1	CELIAC1;HLA-DQB;HLA-DQB1;IDDM1	3119	major histocompatibility complex, class II, DQ beta 1	MHC class II receptor activity (GO:0045012);antigen presentation, exogenous antigen (GO:0019884);antigen processing, exogenous antigen via MHC class II (GO:0019886);immune response (GO:0006955)	Class II histocompatibility antigen, beta chain, beta-1 domain (IPR000353);Immunoglobulin C-type (IPR003597);Immunoglobulin-like (IPR007110);Immunoglobulin/major histocompatibility complex (IPR003006)
low	-11.1355427255	214084_x_at	na	None	402545	similar to Neutrophil cytosol factor 1 (NCF-1) (Neutrophil NADPH oxidase factor 1) (47 kDa neutrophil oxidase factor) (p47-phox) (NCF-47K) (47 kDa autosomal chronic granulomatous disease protein)	None	None
low	-11.1765180486	209083_at	CORO1A	CLABP;CLIPINA;CORO1A;Clabp TACO;HAST;HAST3;HCORO1;M-PST;STM;SULT1A3;TACO;TL-PST;p57	11151	coronin, actin binding protein, 1A	DNA repair (GO:0006281);actin binding (GO:0003779);amine biosynthesis (GO:0009309);amine metabolism (GO:0009308);aryl sulfotransferase activity (GO:0004062);catecholamine metabolism (GO:0006584);cell motility (GO:0006928);nuclease activity (GO:0004518);phagosome formation (GO:0006912);steroid metabolism (GO:0008202);structural molecule activity (GO:0005198);sulfotransferase activity (GO:0008146);…	Excinuclease ABC, C subunit, N-terminal (IPR000305);Sulfotransferase (IPR000863)
low	-11.3335050356	208998_at	UCP2	SLC25A8;UCP2;UCPH	7351	uncoupling protein 2 (mitochondrial, proton carrier)	binding (GO:0005488);mitochondrial transport (GO:0006839);proton transport (GO:0015992);small molecule transport (GO:0006832);transport (GO:0006810);transporter activity (GO:0005215);uncoupling protein activity (GO:0015302)	Adenine nucleotide translocator 1 (IPR002113);Mitochondrial brown fat uncoupling protein (IPR002030);Mitochondrial carrier protein (IPR002067);Mitochondrial substrate carrier (IPR001993)
low	-11.3354347133	204960_at	PTPRCAP	CD45-AP;LPAP;PTPRCAP	5790	protein tyrosine phosphatase, receptor type, C-associated protein	antimicrobial peptide activity (GO:0003795);defense response (GO:0006952)	None
low	-11.4514644953	204961_s_at	NCF1	NCF1;NOXO2;p47phox	4687	neutrophil cytosolic factor 1 (47kDa, chronic granulomatous disease, autosomal 1)	GTP binding (GO:0005525);GTPase activity (GO:0003924);cellular defense response (GO:0006968);electron transport (GO:0006118);electron transporter activity (GO:0005489);intracellular signaling cascade (GO:0007242);oxygen and reactive oxygen species metabolism (GO:0006800);protein binding (GO:0005515);superoxide metabolism (GO:0006801)	Neutrophil cytosol factor 1 (IPR001655);Phox-like (IPR001683);SH3 (IPR001452)
low	-11.5769744793	209619_at	CD74	CD74;DHLAG;HLADG;Ia-GAMMA	972	CD74 antigen (invariant polypeptide of major histocompatibility complex, class II antigen-associated)	MHC class II receptor activity (GO:0045012);chaperone activity (GO:0003754);class II major histocompatibility complex antigen (GO:0003821);immune response (GO:0006955)	MHC class II-associated invariant chain, ectoplasmic trimerization (IPR008933);Thyroglobulin type-1 (IPR000716)
low	-11.5824246787	212750_at	PPP1R16B	ANKRD4;KIAA0823;PPP1R16B;TIMAP	26051	protein phosphatase 1, regulatory (inhibitor) subunit 16B	protein phosphatase binding (GO:0019903);signal transduction (GO:0007165)	Bipartite nuclear localization signal (IPR001472)
low	-11.6802502257	35974_at	LRMP	JAW1;LRMP	4033	lymphoid-restricted membrane protein	hemocyte development (GO:0007516);vesicle fusion (GO:0006906)	MRVI1 (IPR008677)
low	-11.7957082213	203608_at	ALDH5A1	ALDH5A1;SSADH;SSDH	7915	aldehyde dehydrogenase 5 family, member A1 (succinate-semialdehyde dehydrogenase)	aminobutyrate catabolism (GO:0009450);aminobutyrate metabolism (GO:0009448);dopamine metabolism (GO:0042417);electron transporter activity (GO:0005489);metabolism (GO:0008152);oxidoreductase activity (GO:0016491);succinate-semialdehyde dehydrogenase activity (GO:0004777)	Aldehyde dehydrogenase (IPR002086);Bipartite nuclear localization signal (IPR001472)
low	-11.9228447619	217022_s_at	MGC27165	MGC27165	283650	hypothetical protein MGC27165	None	Immunoglobulin C-type (IPR003597);Immunoglobulin V-type (IPR003596);Immunoglobulin-like (IPR007110);Immunoglobulin/major histocompatibility complex (IPR003006)
low	-12.0376825523	210046_s_at	IDH2	ICD-M;IDH;IDH2;IDHM;IDP;mNADP-IDH	3418	isocitrate dehydrogenase 2 (NADP+), mitochondrial	carbohydrate metabolism (GO:0005975);glyoxylate cycle (GO:0006097);isocitrate dehydrogenase (NADP+) activity (GO:0004450);main pathways of carbohydrate metabolism (GO:0006092);metabolism (GO:0008152);oxidoreductase activity (GO:0016491);tricarboxylic acid cycle (GO:0006099)	Isocitrate dehydrogenase NADP-dependent, eukaryotic (IPR004790);Isocitrate/isopropylmalate dehydrogenase (IPR001804)
low	-12.1855608692	215379_x_at	IGLJ3	IGLJ3;LOC96610	28831	immunoglobulin lambda joining 3	antigen binding (GO:0003823);immune response (GO:0006955)	Immunoglobulin C-type (IPR003597);Immunoglobulin V-type (IPR003596);Immunoglobulin-like (IPR007110);Immunoglobulin/major histocompatibility complex (IPR003006)
low	-12.3587240402	221671_x_at	na	None	391392	similar to immunoglobulin kappa light chain variable region O11	antigen binding (GO:0003823);immune response (GO:0006955)	Immunoglobulin V-type (IPR003596);Immunoglobulin-like (IPR007110)
low	-12.6525404552	221651_x_at	na	None	391392	similar to immunoglobulin kappa light chain variable region O11	antigen binding (GO:0003823);immune response (GO:0006955)	Immunoglobulin V-type (IPR003596);Immunoglobulin-like (IPR007110)
low	-13.1386067782	209374_s_at	209374_s_at	None	None	None	None	Immunoglobulin C-type (IPR003597);Immunoglobulin/major histocompatibility complex (IPR003006)
low	-13.7131932114	211430_s_at	IGHG1	IGHG1	3500	immunoglobulin heavy constant gamma 1 (G1m marker)	antigen binding (GO:0003823);immune response (GO:0006955)	Immunoglobulin C-type (IPR003597);Immunoglobulin V-type (IPR003596);Immunoglobulin-like (IPR007110);Immunoglobulin/major histocompatibility complex (IPR003006)
low	-14.0607314935	209138_x_at	IGL@	IGL;IGL@	3535	immunoglobulin lambda locus	None	None
low	-14.9709620438	215121_x_at	Hs.356861	None	None	CDNA FLJ26905 fis, clone RCT01427, highly similar to Ig lambda chain C regions	None	Aminoacyl-tRNA synthetase, class I (IPR001412);Immunoglobulin V-type (IPR003596);Immunoglobulin-like (IPR007110);Immunoglobulin/major histocompatibility complex (IPR003006)
low	-16.5999180657	214677_x_at	IGLJ3	IGLJ3;LOC96610	28831	immunoglobulin lambda joining 3	antigen binding (GO:0003823);immune response (GO:0006955)	Immunoglobulin C-type (IPR003597);Immunoglobulin V-type (IPR003596);Immunoglobulin-like (IPR007110);Immunoglobulin/major histocompatibility complex (IPR003006)
