# Supplementary material for: Mining gene expression data by interpreting principal components
Source: BMC Bioinformatics. 2006 Apr 7;7:194. doi: 10.1186/1471-2105-7-194 (PMC1501050; doi:10.1186/1471-2105-7-194)
Supplement: Additional File 2 — The supplemental files provided with this publication are only a representative set of those generated by the PCA interpretation software. The complete collections of PCA interpretation results for both the GNF and diabetes datasets are provided as a supplement to this publication at [35]. Tab-delimited text file listing the conditions that are up, flat and down for PC7, ordered by decreasing difference of means. [file 1471-2105-7-194-S2.txt]

PC-7 p<0.000010 Up/Flat/Down Columns	Tissue
up	SmoothMuscle
up	SmoothMuscle
up	CardiacMyocytes
up	ADIPOCYTE
up	ADIPOCYTE
up	CardiacMyocytes
up	TestisGermCell
up	bronchialepithelialcells
up	bronchialepithelialcells
up	PLACENTA
up	PLACENTA
up	TestisInterstitial
up	UterusCorpus
up	Uterus
up	fetalThyroid
up	OlfactoryBulb
up	TestisLeydigCell
up	UterusCorpus
up	fetalThyroid
up	atrioventricularnode
up	TestisInterstitial
up	TestisLeydigCell
up	TestisSeminiferousTubule
up	atrioventricularnode
up	DRG
up	fetallung
up	Uterus
up	ciliaryganglion
up	TestisGermCell
up	AdrenalCortex
up	fetallung
up	ciliaryganglion
up	DRG
up	TONGUE
up	SuperiorCervicalGanglion
up	Ovary
up	TestisSeminiferousTubule
up	skin
up	OlfactoryBulb
up	TONGUE
up	Ovary
up	TrigeminalGanglion
up	AdrenalCortex
up	PancreaticIslets
up	skin
up	fetalbrain
up	TrigeminalGanglion
up	fetalbrain
up	Amygdala
up	SuperiorCervicalGanglion
flat	fetalliver
flat	testis
flat	fetalliver
up	PrefrontalCortex
flat	testis
flat	OccipitalLobe
flat	ColorectalAdenocarcinoma
flat	PrefrontalCortex
flat	spinalcord
flat	Amygdala
flat	spinalcord
flat	WholeBrain
flat	Appendix
flat	Pituitary
flat	Hypothalamus
flat	OccipitalLobe
flat	Appendix
flat	ColorectalAdenocarcinoma
flat	Pituitary
flat	caudatenucleus
flat	subthalamicnucleus
flat	MedullaOblongata
flat	caudatenucleus
flat	Prostate
flat	CingulateCortex
flat	MedullaOblongata
flat	WholeBrain
flat	Pons
flat	globuspallidus
flat	TemporalLobe
flat	Thalamus
flat	SkeletalMuscle
flat	CingulateCortex
flat	Hypothalamus
flat	cerebellum
flat	globuspallidus
flat	SkeletalMuscle
flat	TemporalLobe
flat	Pons
flat	subthalamicnucleus
flat	ParietalLobe
flat	leukemiachronicmyelogenous(k562)
flat	Thyroid
flat	CerebellumPeduncles
flat	Thalamus
flat	Prostate
flat	CerebellumPeduncles
flat	ParietalLobe
flat	Thyroid
flat	adrenalgland
flat	leukemiachronicmyelogenous(k562)
flat	cerebellum
flat	adrenalgland
flat	Pancreas
flat	Pancreas
flat	kidney
flat	kidney
flat	trachea
flat	trachea
down	BM-CD33+Myeloid
flat	PancreaticIslets
down	salivarygland
down	BM-CD33+Myeloid
down	BM-CD105+Endothelial
down	leukemialymphoblastic(molt4)
down	Lung
down	Lung
down	Liver
down	leukemialymphoblastic(molt4)
down	salivarygland
down	BM-CD105+Endothelial
down	BM-CD34+
down	BM-CD71+EarlyErythroid
down	Heart
down	Liver
down	BM-CD34+
down	BM-CD71+EarlyErythroid
down	PB-CD14+Monocytes
down	PB-CD4+Tcells
down	PB-CD4+Tcells
down	PB-CD14+Monocytes
down	lymphnode
down	Heart
down	lymphnode
down	thymus
down	PB-CD8+Tcells
down	PB-CD8+Tcells
down	thymus
down	WHOLEBLOOD
down	leukemiapromyelocytic(hl60)
down	721_B_lymphoblasts
down	WHOLEBLOOD
down	Tonsil
down	Tonsil
down	721_B_lymphoblasts
down	leukemiapromyelocytic(hl60)
down	PB-CD56+NKCells
down	bonemarrow
down	bonemarrow
down	PB-CD56+NKCells
down	lymphomaburkittsRaji
down	lymphomaburkittsDaudi
down	lymphomaburkittsDaudi
down	lymphomaburkittsRaji
down	PB-BDCA4+Dentritic_Cells
down	PB-BDCA4+Dentritic_Cells
down	PB-CD19+Bcells
down	PB-CD19+Bcells
